# Supplementary material for: Antibiotic Resistance of Airborne Viable Bacteria and Size Distribution in Neonatal Intensive Care Units
Source: Int J Environ Res Public Health. 2019 Sep 10;16(18):3340. doi: 10.3390/ijerph16183340 (PMC6765827; doi:10.3390/ijerph16183340)
Supplement: Supplementary file 1 [file ijerph-16-03340-s001.zip]

Archive with 2 entries (2 files):
- ijerph-483375-supplementary v2.docx
- ijerph-483375-Supplementary-Table S10.xlsx
