# Supplementary material for: Antibiotic Resistance of Airborne Viable Bacteria and Size Distribution in Neonatal Intensive Care Units
Source: Int J Environ Res Public Health. 2019 Sep 10;16(18):3340. doi: 10.3390/ijerph16183340 (PMC6765827; doi:10.3390/ijerph16183340)
Supplement: Supplementary file 1 [file ijerph-16-03340-s001.zip › ijerph-483375-Supplementary-Table S10.xlsx]

## Sheet: in NICU #1
Resistance equals 5
Susceptible equals 1
Does not have antibiotic at 0
Species	Ampicilina	Cefoxitina	Ceftarolina	Penicilina G	Gentamicina	Daptomicina	Linezolida	Vancomicina	Amikacina	Cefepima	Ceftazidima	Ciprofloxacino	Imipenem	Levofloxacino	Meropenem	Piperacilina-Tazobactam	Ampicilina-Sulbactam	Cefazolina	Ceftriaxona	Ertapenem	Oxacilina	Minocilina	Rifampicina	Trimetropin-Sulfametoxazol	Clindamicina	Eritromicina	Tigeciclina
Bacillus thuringiensis	0	0	0	0	0	0	0	0	0	0	0	0	0	0	0	0	0	0	0	0	0	0	0	0	0	0	0
Staphylococcus epidermidis	5	0	0	5	0	1	1	1	0	0	0	0	0	0	0	0	0	0	0	0	1	1	1	1	5	1	0
Bacillus Cereus	5	5	5	5	0	0	0	0	0	0	0	0	0	0	0	0	0	0	0	0	0	0	0	0	0	0	0
Staphylococcus epidermidis	5	0	0	5	0	1	1	1	0	0	0	0	0	0	0	0	0	0	0	0	1	1	1	1	5	1	0
Kocuria rosea	0	0	0	0	0	0	0	0	0	0	0	0	0	0	0	0	0	0	0	0	0	0	0	0	0	0	0
Staphylococcus cohnii ssp cohnii	5	0	0	5	0	1	1	1	0	0	0	0	0	0	0	0	0	0	0	0	1	1	1	1	1	1	0
Bacillus Cereus	5	5	5	5	0	0	0	0	0	0	0	0	0	0	0	0	0	0	0	0	0	0	0	0	0	0	0
Staphylococcus saprophyticus	5	0	0	5	0	1	1	1	0	0	0	0	0	0	0	0	0	0	0	0	5	1	1	1	1	5	0
Staphylococcus saprophyticus	5	0	0	5	0	1	1	1	0	0	0	0	0	0	0	0	0	0	0	0	5	1	1	1	1	5	0
Staphylococcus epidermidis	5	0	0	5	0	1	1	1	0	0	0	0	0	0	0	0	0	0	0	0	1	1	1	1	5	1	0
Staphylococcus epidermidis	5	0	0	5	0	1	1	1	0	0	0	0	0	0	0	0	0	0	0	0	1	1	1	1	5	1	0
Bacillus thuringiensis	0	0	0	0	0	0	0	0	0	0	0	0	0	0	0	0	0	0	0	0	0	0	0	0	0	0	0
Staphylococcus epidermidis	5	0	0	5	0	1	1	1	0	0	0	0	0	0	0	0	0	0	0	0	1	1	1	1	5	1	0
Staphylococcus epidermidis	5	0	0	5	0	1	1	1	0	0	0	0	0	0	0	0	0	0	0	0	1	1	1	1	5	1	0
Bacillus megaterium	0	0	0	0	0	0	0	0	0	0	0	0	0	0	0	0	0	0	0	0	0	0	0	0	0	0	0
Staphylococcus saprophyticus	5	0	0	5	0	1	1	1	0	0	0	0	0	0	0	0	0	0	0	0	5	1	1	1	1	5	0
Leifsonia aquatica	0	0	0	0	0	0	0	0	0	0	0	0	0	0	0	0	0	0	0	0	0	0	0	0	0	0	0
Staphylococcus saprophyticus	5	0	0	5	0	1	1	1	0	0	0	0	0	0	0	0	0	0	0	0	5	1	1	1	1	5	0
Bacillus Subtiles	0	0	0	0	0	0	0	0	0	0	0	0	0	0	0	0	0	0	0	0	0	0	0	0	0	0	0
Staphylococcus epidermidis	5	0	0	5	0	1	1	1	0	0	0	0	0	0	0	0	0	0	0	0	1	1	1	1	5	1	0
Staphylococcus epidermidis	5	0	0	5	0	1	1	1	0	0	0	0	0	0	0	0	0	0	0	0	1	1	1	1	5	1	0
Bacillus Cereus	5	5	5	5	0	0	0	0	0	0	0	0	0	0	0	0	0	0	0	0	0	0	0	0	0	0	0
Staphylococcus saprophyticus	5	0	0	5	0	1	1	1	0	0	0	0	0	0	0	0	0	0	0	0	5	1	1	1	1	5	0
Staphylococcus saprophyticus	5	0	0	5	0	1	1	1	0	0	0	0	0	0	0	0	0	0	0	0	5	1	1	1	1	5	0
Staphylococcus saprophyticus	5	0	0	5	0	1	1	1	0	0	0	0	0	0	0	0	0	0	0	0	5	1	1	1	1	5	0
Staphylococcus epidermidis	5	0	0	5	0	1	1	1	0	0	0	0	0	0	0	0	0	0	0	0	1	1	1	1	5	1	0
Bacillus Cereus	5	5	5	5	0	0	0	0	0	0	0	0	0	0	0	0	0	0	0	0	0	0	0	0	0	0	0
Staphylococcus saprophyticus	5	0	0	5	0	1	1	1	0	0	0	0	0	0	0	0	0	0	0	0	5	1	1	1	1	5	0
Staphylococcus epidermidis	5	0	0	5	0	1	1	1	0	0	0	0	0	0	0	0	0	0	0	0	1	1	1	1	5	1	0
Staphylococcus saprophyticus	5	0	0	5	0	1	1	1	0	0	0	0	0	0	0	0	0	0	0	0	5	1	1	1	1	5	0
Staphylococcus saprophyticus	5	0	0	5	0	1	1	1	0	0	0	0	0	0	0	0	0	0	0	0	5	1	1	1	1	5	0
Bacillus megaterium	0	0	0	0	0	0	0	0	0	0	0	0	0	0	0	0	0	0	0	0	0	0	0	0	0	0	0
Staphylococcus saprophyticus	5	0	0	5	0	1	1	1	0	0	0	0	0	0	0	0	0	0	0	0	5	1	1	1	1	5	0
Staphylococcus epidermidis	5	0	0	5	0	1	1	1	0	0	0	0	0	0	0	0	0	0	0	0	1	1	1	1	5	1	0
Bacillus thuringiensis	0	0	0	0	0	0	0	0	0	0	0	0	0	0	0	0	0	0	0	0	0	0	0	0	0	0	0
Staphylococcus epidermidis	5	0	0	5	0	1	1	1	0	0	0	0	0	0	0	0	0	0	0	0	1	1	1	1	5	1	0
Staphylococcus saprophyticus	5	0	0	5	0	1	1	1	0	0	0	0	0	0	0	0	0	0	0	0	5	1	1	1	1	5	0
Staphylococcus saprophyticus	5	0	0	5	0	1	1	1	0	0	0	0	0	0	0	0	0	0	0	0	5	1	1	1	1	5	0
Bacillus Cereus	5	5	5	5	0	0	0	0	0	0	0	0	0	0	0	0	0	0	0	0	0	0	0	0	0	0	0
Staphylococcus epidermidis	5	0	0	5	0	1	1	1	0	0	0	0	0	0	0	0	0	0	0	0	1	1	1	1	5	1	0
Staphylococcus saprophyticus	5	0	0	5	0	1	1	1	0	0	0	0	0	0	0	0	0	0	0	0	5	1	1	1	1	5	0
Staphylococcus epidermidis	5	0	0	5	0	1	1	1	0	0	0	0	0	0	0	0	0	0	0	0	1	1	1	1	5	1	0
Staphylococcus saprophyticus	5	0	0	5	0	1	1	1	0	0	0	0	0	0	0	0	0	0	0	0	5	1	1	1	1	5	0
Staphylococcus saprophyticus	5	0	0	5	0	1	1	1	0	0	0	0	0	0	0	0	0	0	0	0	5	1	1	1	1	5	0
Staphylococcus saprophyticus	5	0	0	5	0	1	1	1	0	0	0	0	0	0	0	0	0	0	0	0	5	1	1	1	1	5	0
Staphylococcus saprophyticus	5	0	0	5	0	1	1	1	0	0	0	0	0	0	0	0	0	0	0	0	5	1	1	1	1	5	0
Staphylococcus epidermidis	5	0	0	5	0	1	1	1	0	0	0	0	0	0	0	0	0	0	0	0	1	1	1	1	5	1	0
Staphylococcus epidermidis	5	0	0	5	0	1	1	1	0	0	0	0	0	0	0	0	0	0	0	0	1	1	1	1	5	1	0
Staphylococcus epidermidis	5	0	0	5	0	1	1	1	0	0	0	0	0	0	0	0	0	0	0	0	1	1	1	1	5	1	0
Staphylococcus epidermidis	5	0	0	5	0	1	1	1	0	0	0	0	0	0	0	0	0	0	0	0	1	1	1	1	5	1	0
Staphylococcus epidermidis	5	0	0	5	0	1	1	1	0	0	0	0	0	0	0	0	0	0	0	0	1	1	1	1	5	1	0
Alloiococcus otitis	0	0	0	0	0	0	0	0	0	0	0	0	0	0	0	0	0	0	0	0	0	0	0	0	0	0	0
Staphylococcus saprophyticus	5	0	0	5	0	1	1	1	0	0	0	0	0	0	0	0	0	0	0	0	5	1	1	1	1	5	0
Staphylococcus epidermidis	5	0	0	5	0	1	1	1	0	0	0	0	0	0	0	0	0	0	0	0	1	1	1	1	5	1	0
Staphylococcus epidermidis	5	0	0	5	0	1	1	1	0	0	0	0	0	0	0	0	0	0	0	0	1	1	1	1	5	1	0
Staphylococcus epidermidis	5	0	0	5	0	1	1	1	0	0	0	0	0	0	0	0	0	0	0	0	1	1	1	1	5	1	0
Staphylococcus epidermidis	5	0	0	5	0	1	1	1	0	0	0	0	0	0	0	0	0	0	0	0	1	1	1	1	5	1	0
Staphylococcus epidermidis	5	0	0	5	0	1	1	1	0	0	0	0	0	0	0	0	0	0	0	0	1	1	1	1	5	1	0
Staphylococcus epidermidis	5	0	0	5	0	1	1	1	0	0	0	0	0	0	0	0	0	0	0	0	1	1	1	1	5	1	0
Staphylococcus saprophyticus	5	0	0	5	0	1	1	1	0	0	0	0	0	0	0	0	0	0	0	0	5	1	1	1	1	5	0
Bacillus Cereus	5	5	5	5	0	0	0	0	0	0	0	0	0	0	0	0	0	0	0	0	0	0	0	0	0	0	0
Staphylococcus epidermidis	5	0	0	5	0	1	1	1	0	0	0	0	0	0	0	0	0	0	0	0	1	1	1	1	5	1	0
Staphylococcus epidermidis	5	0	0	5	0	1	1	1	0	0	0	0	0	0	0	0	0	0	0	0	1	1	1	1	5	1	0
Staphylococcus epidermidis	5	0	0	5	0	1	1	1	0	0	0	0	0	0	0	0	0	0	0	0	1	1	1	1	5	1	0
Staphylococcus epidermidis	5	0	0	5	0	1	1	1	0	0	0	0	0	0	0	0	0	0	0	0	1	1	1	1	5	1	0
Staphylococcus epidermidis	5	0	0	5	0	1	1	1	0	0	0	0	0	0	0	0	0	0	0	0	1	1	1	1	5	1	0
Staphylococcus saprophyticus	5	0	0	5	0	1	1	1	0	0	0	0	0	0	0	0	0	0	0	0	5	1	1	1	1	5	0
Staphylococcus epidermidis	5	0	0	5	0	1	1	1	0	0	0	0	0	0	0	0	0	0	0	0	1	1	1	1	5	1	0
Bacillus Subtiles	0	0	0	0	0	0	0	0	0	0	0	0	0	0	0	0	0	0	0	0	0	0	0	0	0	0	0
Staphylococcus epidermidis	5	0	0	5	0	1	1	1	0	0	0	0	0	0	0	0	0	0	0	0	1	1	1	1	5	1	0
Pseudomonas pseudoalcaligenes	0	0	0	0	1	0	0	0	1	1	1	1	1	1	1	1	0	0	0	0	0	0	0	1	0	0	0
Staphylococcus epidermidis	5	0	0	5	0	1	1	1	0	0	0	0	0	0	0	0	0	0	0	0	1	1	1	1	5	1	0
Bacillus Cereus	5	5	5	5	0	0	0	0	0	0	0	0	0	0	0	0	0	0	0	0	0	0	0	0	0	0	0
Staphylococcus epidermidis	5	0	0	5	0	1	1	1	0	0	0	0	0	0	0	0	0	0	0	0	1	1	1	1	5	1	0
Staphylococcus epidermidis	5	0	0	5	0	1	1	1	0	0	0	0	0	0	0	0	0	0	0	0	1	1	1	1	5	1	0
Staphylococcus epidermidis	5	0	0	5	0	1	1	1	0	0	0	0	0	0	0	0	0	0	0	0	1	1	1	1	5	1	0
Staphylococcus saprophyticus	5	0	0	5	0	1	1	1	0	0	0	0	0	0	0	0	0	0	0	0	5	1	1	1	1	5	0
Staphylococcus saprophyticus	5	0	0	5	0	1	1	1	0	0	0	0	0	0	0	0	0	0	0	0	5	1	1	1	1	5	0
Staphylococcus saprophyticus	5	0	0	5	0	1	1	1	0	0	0	0	0	0	0	0	0	0	0	0	5	1	1	1	1	5	0
Staphylococcus epidermidis	5	0	0	5	0	1	1	1	0	0	0	0	0	0	0	0	0	0	0	0	1	1	1	1	5	1	0
Staphylococcus epidermidis	5	0	0	5	0	1	1	1	0	0	0	0	0	0	0	0	0	0	0	0	1	1	1	1	5	1	0
Staphylococcus epidermidis	5	0	0	5	0	1	1	1	0	0	0	0	0	0	0	0	0	0	0	0	1	1	1	1	5	1	0
Staphylococcus epidermidis	5	0	0	5	0	1	1	1	0	0	0	0	0	0	0	0	0	0	0	0	1	1	1	1	5	1	0
Staphylococcus epidermidis	5	0	0	5	0	1	1	1	0	0	0	0	0	0	0	0	0	0	0	0	1	1	1	1	5	1	0
Staphylococcus epidermidis	5	0	0	5	0	1	1	1	0	0	0	0	0	0	0	0	0	0	0	0	1	1	1	1	5	1	0
Staphylococcus saprophyticus	5	0	0	5	0	1	1	1	0	0	0	0	0	0	0	0	0	0	0	0	5	1	1	1	1	5	0
Pseudomonas pseudoalcaligenes	0	0	0	0	1	0	0	0	1	1	1	1	1	1	1	1	0	0	0	0	0	0	0	1	0	0	0
Staphylococcus epidermidis	5	0	0	5	0	1	1	1	0	0	0	0	0	0	0	0	0	0	0	0	1	1	1	1	5	1	0
Staphylococcus saprophyticus	5	0	0	5	0	1	1	1	0	0	0	0	0	0	0	0	0	0	0	0	5	1	1	1	1	5	0
Bacillus pumilus	0	0	0	0	0	0	0	0	0	0	0	0	0	0	0	0	0	0	0	0	0	0	0	0	0	0	0
Bacillus thuringiensis	0	0	0	0	0	0	0	0	0	0	0	0	0	0	0	0	0	0	0	0	0	0	0	0	0	0	0
Staphylococcus epidermidis	5	0	0	5	0	1	1	1	0	0	0	0	0	0	0	0	0	0	0	0	1	1	1	1	5	1	0
Staphylococcus epidermidis	5	0	0	5	0	1	1	1	0	0	0	0	0	0	0	0	0	0	0	0	1	1	1	1	5	1	0
Staphylococcus saprophyticus	5	0	0	5	0	1	1	1	0	0	0	0	0	0	0	0	0	0	0	0	5	1	1	1	1	5	0
Pseudomonas pseudoalcaligenes	0	0	0	0	1	0	0	0	1	1	1	1	1	1	1	1	0	0	0	0	0	0	0	1	0	0	0
Staphylococcus saprophyticus	5	0	0	5	0	1	1	1	0	0	0	0	0	0	0	0	0	0	0	0	5	1	1	1	1	5	0
Kocuria rosea	0	0	0	0	0	0	0	0	0	0	0	0	0	0	0	0	0	0	0	0	0	0	0	0	0	0	0
Staphylococcus saprophyticus	5	0	0	5	0	1	1	1	0	0	0	0	0	0	0	0	0	0	0	0	5	1	1	1	1	5	0
Staphylococcus epidermidis	5	0	0	5	0	1	1	1	0	0	0	0	0	0	0	0	0	0	0	0	1	1	1	1	5	1	0
Kocuria rosea	0	0	0	0	0	0	0	0	0	0	0	0	0	0	0	0	0	0	0	0	0	0	0	0	0	0	0
Bacillus Subtiles	0	0	0	0	0	0	0	0	0	0	0	0	0	0	0	0	0	0	0	0	0	0	0	0	0	0	0
Staphylococcus epidermidis	5	0	0	5	0	1	1	1	0	0	0	0	0	0	0	0	0	0	0	0	1	1	1	1	5	1	0
Kocuria rosea	0	0	0	0	0	0	0	0	0	0	0	0	0	0	0	0	0	0	0	0	0	0	0	0	0	0	0
Staphylococcus saprophyticus	5	0	0	5	0	1	1	1	0	0	0	0	0	0	0	0	0	0	0	0	5	1	1	1	1	5	0
Staphylococcus epidermidis	5	0	0	5	0	1	1	1	0	0	0	0	0	0	0	0	0	0	0	0	1	1	1	1	5	1	0
Leifsonia aquatica	0	0	0	0	0	0	0	0	0	0	0	0	0	0	0	0	0	0	0	0	0	0	0	0	0	0	0
Bacillus Cereus	5	5	5	5	0	0	0	0	0	0	0	0	0	0	0	0	0	0	0	0	0	0	0	0	0	0	0
Staphylococcus saprophyticus	5	0	0	5	0	1	1	1	0	0	0	0	0	0	0	0	0	0	0	0	5	1	1	1	1	5	0
Bacillus megaterium	0	0	0	0	0	0	0	0	0	0	0	0	0	0	0	0	0	0	0	0	0	0	0	0	0	0	0
Staphylococcus saprophyticus	5	0	0	5	0	1	1	1	0	0	0	0	0	0	0	0	0	0	0	0	5	1	1	1	1	5	0
Staphylococcus epidermidis	5	0	0	5	0	1	1	1	0	0	0	0	0	0	0	0	0	0	0	0	1	1	1	1	5	1	0
Bacillus megaterium	0	0	0	0	0	0	0	0	0	0	0	0	0	0	0	0	0	0	0	0	0	0	0	0	0	0	0
Staphylococcus epidermidis	5	0	0	5	0	1	1	1	0	0	0	0	0	0	0	0	0	0	0	0	1	1	1	1	5	1	0
Staphylococcus saprophyticus	5	0	0	5	0	1	1	1	0	0	0	0	0	0	0	0	0	0	0	0	5	1	1	1	1	5	0
Staphylococcus saprophyticus	5	0	0	5	0	1	1	1	0	0	0	0	0	0	0	0	0	0	0	0	5	1	1	1	1	5	0
Staphylococcus epidermidis	5	0	0	5	0	1	1	1	0	0	0	0	0	0	0	0	0	0	0	0	1	1	1	1	5	1	0
Bacillus Cereus	5	5	5	5	0	0	0	0	0	0	0	0	0	0	0	0	0	0	0	0	0	0	0	0	0	0	0
Bacillus thuringiensis	0	0	0	0	0	0	0	0	0	0	0	0	0	0	0	0	0	0	0	0	0	0	0	0	0	0	0
Bacillus megaterium	0	0	0	0	0	0	0	0	0	0	0	0	0	0	0	0	0	0	0	0	0	0	0	0	0	0	0
Staphylococcus epidermidis	5	0	0	5	0	1	1	1	0	0	0	0	0	0	0	0	0	0	0	0	1	1	1	1	5	1	0
Staphylococcus saprophyticus	5	0	0	5	0	1	1	1	0	0	0	0	0	0	0	0	0	0	0	0	5	1	1	1	1	5	0
Staphylococcus epidermidis	5	0	0	5	0	1	1	1	0	0	0	0	0	0	0	0	0	0	0	0	1	1	1	1	5	1	0
Staphylococcus epidermidis	5	0	0	5	0	1	1	1	0	0	0	0	0	0	0	0	0	0	0	0	1	1	1	1	5	1	0
Alloiococcus otitis	0	0	0	0	0	0	0	0	0	0	0	0	0	0	0	0	0	0	0	0	0	0	0	0	0	0	0
Staphylococcus saprophyticus	5	0	0	5	0	1	1	1	0	0	0	0	0	0	0	0	0	0	0	0	5	1	1	1	1	5	0
Staphylococcus epidermidis	5	0	0	5	0	1	1	1	0	0	0	0	0	0	0	0	0	0	0	0	1	1	1	1	5	1	0
Staphylococcus saprophyticus	5	0	0	5	0	1	1	1	0	0	0	0	0	0	0	0	0	0	0	0	5	1	1	1	1	5	0
Staphylococcus epidermidis	5	0	0	5	0	1	1	1	0	0	0	0	0	0	0	0	0	0	0	0	1	1	1	1	5	1	0
Staphylococcus epidermidis	5	0	0	5	0	1	1	1	0	0	0	0	0	0	0	0	0	0	0	0	1	1	1	1	5	1	0
Staphylococcus epidermidis	5	0	0	5	0	1	1	1	0	0	0	0	0	0	0	0	0	0	0	0	1	1	1	1	5	1	0
Staphylococcus saprophyticus	5	0	0	5	0	1	1	1	0	0	0	0	0	0	0	0	0	0	0	0	5	1	1	1	1	5	0
Pseudomonas pseudoalcaligenes	0	0	0	0	1	0	0	0	1	1	1	1	1	1	1	1	0	0	0	0	0	0	0	1	0	0	0
Kocuria rosea	0	0	0	0	0	0	0	0	0	0	0	0	0	0	0	0	0	0	0	0	0	0	0	0	0	0	0
Staphylococcus epidermidis	5	0	0	5	0	1	1	1	0	0	0	0	0	0	0	0	0	0	0	0	1	1	1	1	5	1	0
Bacillus thuringiensis	0	0	0	0	0	0	0	0	0	0	0	0	0	0	0	0	0	0	0	0	0	0	0	0	0	0	0
Staphylococcus epidermidis	5	0	0	5	0	1	1	1	0	0	0	0	0	0	0	0	0	0	0	0	1	1	1	1	5	1	0
Staphylococcus epidermidis	5	0	0	5	0	1	1	1	0	0	0	0	0	0	0	0	0	0	0	0	1	1	1	1	5	1	0
Staphylococcus saprophyticus	5	0	0	5	0	1	1	1	0	0	0	0	0	0	0	0	0	0	0	0	5	1	1	1	1	5	0
Staphylococcus saprophyticus	5	0	0	5	0	1	1	1	0	0	0	0	0	0	0	0	0	0	0	0	5	1	1	1	1	5	0
Bacillus megaterium	0	0	0	0	0	0	0	0	0	0	0	0	0	0	0	0	0	0	0	0	0	0	0	0	0	0	0
Staphylococcus epidermidis	5	0	0	5	0	1	1	1	0	0	0	0	0	0	0	0	0	0	0	0	1	1	1	1	5	1	0
Staphylococcus epidermidis	5	0	0	5	0	1	1	1	0	0	0	0	0	0	0	0	0	0	0	0	1	1	1	1	5	1	0
Staphylococcus epidermidis	5	0	0	5	0	1	1	1	0	0	0	0	0	0	0	0	0	0	0	0	1	1	1	1	5	1	0
Staphylococcus epidermidis	5	0	0	5	0	1	1	1	0	0	0	0	0	0	0	0	0	0	0	0	1	1	1	1	5	1	0
Kocuria rosea	0	0	0	0	0	0	0	0	0	0	0	0	0	0	0	0	0	0	0	0	0	0	0	0	0	0	0
Bacillus megaterium	0	0	0	0	0	0	0	0	0	0	0	0	0	0	0	0	0	0	0	0	0	0	0	0	0	0	0
Staphylococcus epidermidis	5	0	0	5	0	1	1	1	0	0	0	0	0	0	0	0	0	0	0	0	1	1	1	1	5	1	0
Kocuria rosea	0	0	0	0	0	0	0	0	0	0	0	0	0	0	0	0	0	0	0	0	0	0	0	0	0	0	0
Staphylococcus epidermidis	5	0	0	5	0	1	1	1	0	0	0	0	0	0	0	0	0	0	0	0	1	1	1	1	5	1	0
Bacillus megaterium	0	0	0	0	0	0	0	0	0	0	0	0	0	0	0	0	0	0	0	0	0	0	0	0	0	0	0
Kocuria rosea	0	0	0	0	0	0	0	0	0	0	0	0	0	0	0	0	0	0	0	0	0	0	0	0	0	0	0
Staphylococcus epidermidis	5	0	0	5	0	1	1	1	0	0	0	0	0	0	0	0	0	0	0	0	1	1	1	1	5	1	0
Staphylococcus epidermidis	5	0	0	5	0	1	1	1	0	0	0	0	0	0	0	0	0	0	0	0	1	1	1	1	5	1	0
Staphylococcus epidermidis	5	0	0	5	0	1	1	1	0	0	0	0	0	0	0	0	0	0	0	0	1	1	1	1	5	1	0
Staphylococcus epidermidis	5	0	0	5	0	1	1	1	0	0	0	0	0	0	0	0	0	0	0	0	1	1	1	1	5	1	0
Staphylococcus epidermidis	5	0	0	5	0	1	1	1	0	0	0	0	0	0	0	0	0	0	0	0	1	1	1	1	5	1	0
Bacillus pumilus	0	0	0	0	0	0	0	0	0	0	0	0	0	0	0	0	0	0	0	0	0	0	0	0	0	0	0
Staphylococcus epidermidis	5	0	0	5	0	1	1	1	0	0	0	0	0	0	0	0	0	0	0	0	1	1	1	1	5	1	0
Staphylococcus saprophyticus	5	0	0	5	0	1	1	1	0	0	0	0	0	0	0	0	0	0	0	0	5	1	1	1	1	5	0
Staphylococcus epidermidis	5	0	0	5	0	1	1	1	0	0	0	0	0	0	0	0	0	0	0	0	1	1	1	1	5	1	0
Staphylococcus epidermidis	5	0	0	5	0	1	1	1	0	0	0	0	0	0	0	0	0	0	0	0	1	1	1	1	5	1	0
Staphylococcus epidermidis	5	0	0	5	0	1	1	1	0	0	0	0	0	0	0	0	0	0	0	0	1	1	1	1	5	1	0
Kocuria rosea	0	0	0	0	0	0	0	0	0	0	0	0	0	0	0	0	0	0	0	0	0	0	0	0	0	0	0
Bacillus pumilus	0	0	0	0	0	0	0	0	0	0	0	0	0	0	0	0	0	0	0	0	0	0	0	0	0	0	0
Staphylococcus epidermidis	5	0	0	5	0	1	1	1	0	0	0	0	0	0	0	0	0	0	0	0	1	1	1	1	5	1	0
Staphylococcus epidermidis	5	0	0	5	0	1	1	1	0	0	0	0	0	0	0	0	0	0	0	0	1	1	1	1	5	1	0
Staphylococcus epidermidis	5	0	0	5	0	1	1	1	0	0	0	0	0	0	0	0	0	0	0	0	1	1	1	1	5	1	0
Leifsonia aquatica	0	0	0	0	0	0	0	0	0	0	0	0	0	0	0	0	0	0	0	0	0	0	0	0	0	0	0
Bacillus Cereus	5	5	5	5	0	0	0	0	0	0	0	0	0	0	0	0	0	0	0	0	0	0	0	0	0	0	0
Staphylococcus saprophyticus	5	0	0	5	0	1	1	1	0	0	0	0	0	0	0	0	0	0	0	0	5	1	1	1	1	5	0
Staphylococcus epidermidis	5	0	0	5	0	1	1	1	0	0	0	0	0	0	0	0	0	0	0	0	1	1	1	1	5	1	0
Staphylococcus epidermidis	5	0	0	5	0	1	1	1	0	0	0	0	0	0	0	0	0	0	0	0	1	1	1	1	5	1	0
Staphylococcus saprophyticus	5	0	0	5	0	1	1	1	0	0	0	0	0	0	0	0	0	0	0	0	5	1	1	1	1	5	0
Staphylococcus epidermidis	5	0	0	5	0	1	1	1	0	0	0	0	0	0	0	0	0	0	0	0	1	1	1	1	5	1	0
Staphylococcus epidermidis	5	0	0	5	0	1	1	1	0	0	0	0	0	0	0	0	0	0	0	0	1	1	1	1	5	1	0
Bacillus pumilus	0	0	0	0	0	0	0	0	0	0	0	0	0	0	0	0	0	0	0	0	0	0	0	0	0	0	0
Staphylococcus epidermidis	5	0	0	5	0	1	1	1	0	0	0	0	0	0	0	0	0	0	0	0	1	1	1	1	5	1	0
Staphylococcus epidermidis	5	0	0	5	0	1	1	1	0	0	0	0	0	0	0	0	0	0	0	0	1	1	1	1	5	1	0
Bacillus pumilus	0	0	0	0	0	0	0	0	0	0	0	0	0	0	0	0	0	0	0	0	0	0	0	0	0	0	0
Staphylococcus epidermidis	5	0	0	5	0	1	1	1	0	0	0	0	0	0	0	0	0	0	0	0	1	1	1	1	5	1	0
Bacillus megaterium	0	0	0	0	0	0	0	0	0	0	0	0	0	0	0	0	0	0	0	0	0	0	0	0	0	0	0
Kocuria rosea	0	0	0	0	0	0	0	0	0	0	0	0	0	0	0	0	0	0	0	0	0	0	0	0	0	0	0
Alloiococcus otitis	0	0	0	0	0	0	0	0	0	0	0	0	0	0	0	0	0	0	0	0	0	0	0	0	0	0	0
Staphylococcus epidermidis	5	0	0	5	0	1	1	1	0	0	0	0	0	0	0	0	0	0	0	0	1	1	1	1	5	1	0
Staphylococcus epidermidis	5	0	0	5	0	1	1	1	0	0	0	0	0	0	0	0	0	0	0	0	1	1	1	1	5	1	0
Bacillus pumilus	0	0	0	0	0	0	0	0	0	0	0	0	0	0	0	0	0	0	0	0	0	0	0	0	0	0	0
Staphylococcus epidermidis	5	0	0	5	0	1	1	1	0	0	0	0	0	0	0	0	0	0	0	0	1	1	1	1	5	1	0
Bacillus Subtiles	0	0	0	0	0	0	0	0	0	0	0	0	0	0	0	0	0	0	0	0	0	0	0	0	0	0	0
Staphylococcus epidermidis	5	0	0	5	0	1	1	1	0	0	0	0	0	0	0	0	0	0	0	0	1	1	1	1	5	1	0
Staphylococcus epidermidis	5	0	0	5	0	1	1	1	0	0	0	0	0	0	0	0	0	0	0	0	1	1	1	1	5	1	0
Staphylococcus epidermidis	5	0	0	5	0	1	1	1	0	0	0	0	0	0	0	0	0	0	0	0	1	1	1	1	5	1	0
Staphylococcus epidermidis	5	0	0	5	0	1	1	1	0	0	0	0	0	0	0	0	0	0	0	0	1	1	1	1	5	1	0
Bacillus pumilus	0	0	0	0	0	0	0	0	0	0	0	0	0	0	0	0	0	0	0	0	0	0	0	0	0	0	0
Staphylococcus epidermidis	5	0	0	5	0	1	1	1	0	0	0	0	0	0	0	0	0	0	0	0	1	1	1	1	5	1	0
Bacillus Cereus	5	5	5	5	0	0	0	0	0	0	0	0	0	0	0	0	0	0	0	0	0	0	0	0	0	0	0
Staphylococcus epidermidis	5	0	0	5	0	1	1	1	0	0	0	0	0	0	0	0	0	0	0	0	1	1	1	1	5	1	0

## Sheet: in NICU #2
Resistance equals 5
Susceptible equals 1
Does not have antibiotic at 0
Species	Ampicilina	Cefoxitina	Ceftarolina	Penicilina G	Gentamicina	Daptomicina	Linezolida	Vancomicina	Amikacina	Cefepima	Ceftazidima	Ciprofloxacino	Imipenem	Levofloxacino	Meropenem	Piperacilina-Tazobactam	Ampicilina-Sulbactam	Cefazolina	Ceftriaxona	Ertapenem	Oxacilina	Minocilina	Rifampicina	Trimetropin-Sulfametoxazol	Clindamicina	Eritromicina	Tigeciclina
Staphylococcus epidermidis	0	0	0	0	0	0	0	0	0	0	0	0	0	0	0	0	0	0	0	0	0	0	0	0	0	0	0
Streptococcus Gordoni	0	0	0	0	5	0	0	0	0	0	0	0	0	0	0	0	0	0	0	0	0	0	0	0	0	0	0
Staphylococcus Aerous	5	0	1	5	0	0	0	1	0	0	0	0	0	0	0	0	0	0	0	0	1	1	1	1	1	1	1
Bacillus Subtilis	0	0	0	0	0	0	0	0	0	0	0	0	0	0	0	0	0	0	0	0	0	0	0	0	0	0	0
Staphylococcus epidermidis	0	0	0	0	0	0	0	0	0	0	0	0	0	0	0	0	0	0	0	0	0	0	0	0	0	0	0
Staphylococcus epidermidis	0	0	0	0	0	0	0	0	0	0	0	0	0	0	0	0	0	0	0	0	0	0	0	0	0	0	0
Streptococcus Gordoni	0	0	0	0	5	0	0	0	0	0	0	0	0	0	0	0	0	0	0	0	0	0	0	0	0	0	0
Staphylococcus Aerous	5	0	1	5	0	0	0	1	0	0	0	0	0	0	0	0	0	0	0	0	1	1	1	1	1	1	1
Bacillus Subtilis	0	0	0	0	0	0	0	0	0	0	0	0	0	0	0	0	0	0	0	0	0	0	0	0	0	0	0
Staphylococcus epidermidis	0	0	0	0	0	0	0	0	0	0	0	0	0	0	0	0	0	0	0	0	0	0	0	0	0	0	0
Bacillus Subtilis	0	0	0	0	0	0	0	0	0	0	0	0	0	0	0	0	0	0	0	0	0	0	0	0	0	0	0
Bacillus Subtilis	0	0	0	0	0	0	0	0	0	0	0	0	0	0	0	0	0	0	0	0	0	0	0	0	0	0	0
Bacillus Subtilis	0	0	0	0	0	0	0	0	0	0	0	0	0	0	0	0	0	0	0	0	0	0	0	0	0	0	0
Bacillus Subtilis	0	0	0	0	0	0	0	0	0	0	0	0	0	0	0	0	0	0	0	0	0	0	0	0	0	0	0
Bacillus Subtilis	0	0	0	0	0	0	0	0	0	0	0	0	0	0	0	0	0	0	0	0	0	0	0	0	0	0	0
Staphylococcus epidermidis	0	0	0	0	0	0	0	0	0	0	0	0	0	0	0	0	0	0	0	0	0	0	0	0	0	0	0
Streptococcus Gordoni	0	0	0	0	5	0	0	0	0	0	0	0	0	0	0	0	0	0	0	0	0	0	0	0	0	0	0
Bacillus Subtilis	0	0	0	0	0	0	0	0	0	0	0	0	0	0	0	0	0	0	0	0	0	0	0	0	0	0	0
Staphylococcus Aerous	5	0	1	5	0	0	0	1	0	0	0	0	0	0	0	0	0	0	0	0	1	1	1	1	1	1	1
Bacillus Subtilis	0	0	0	0	0	0	0	0	0	0	0	0	0	0	0	0	0	0	0	0	0	0	0	0	0	0	0
Streptococcus Gordoni	0	0	0	0	5	0	0	0	0	0	0	0	0	0	0	0	0	0	0	0	0	0	0	0	0	0	0
Bacillus Subtilis	0	0	0	0	0	0	0	0	0	0	0	0	0	0	0	0	0	0	0	0	0	0	0	0	0	0	0
Streptococcus Gordoni	0	0	0	0	5	0	0	0	0	0	0	0	0	0	0	0	0	0	0	0	0	0	0	0	0	0	0
Bacillus Subtilis	0	0	0	0	0	0	0	0	0	0	0	0	0	0	0	0	0	0	0	0	0	0	0	0	0	0	0
Streptococcus Gordoni	0	0	0	0	5	0	0	0	0	0	0	0	0	0	0	0	0	0	0	0	0	0	0	0	0	0	0
Staphylococcus Aerous	5	0	1	5	0	0	0	1	0	0	0	0	0	0	0	0	0	0	0	0	1	1	1	1	1	1	1
Bacillus Subtilis	0	0	0	0	0	0	0	0	0	0	0	0	0	0	0	0	0	0	0	0	0	0	0	0	0	0	0
Bacillus Subtilis	0	0	0	0	0	0	0	0	0	0	0	0	0	0	0	0	0	0	0	0	0	0	0	0	0	0	0
Staphylococcus epidermidis	0	0	0	0	0	0	0	0	0	0	0	0	0	0	0	0	0	0	0	0	0	0	0	0	0	0	0
Streptococcus Gordoni	0	0	0	0	5	0	0	0	0	0	0	0	0	0	0	0	0	0	0	0	0	0	0	0	0	0	0
Bacillus Subtilis	0	0	0	0	0	0	0	0	0	0	0	0	0	0	0	0	0	0	0	0	0	0	0	0	0	0	0
Bacillus Subtilis	0	0	0	0	0	0	0	0	0	0	0	0	0	0	0	0	0	0	0	0	0	0	0	0	0	0	0
Bacillus Subtilis	0	0	0	0	0	0	0	0	0	0	0	0	0	0	0	0	0	0	0	0	0	0	0	0	0	0	0
Staphylococcus epidermidis	0	0	0	0	0	0	0	0	0	0	0	0	0	0	0	0	0	0	0	0	0	0	0	0	0	0	0
Staphylococcus epidermidis	0	0	0	0	0	0	0	0	0	0	0	0	0	0	0	0	0	0	0	0	0	0	0	0	0	0	0
Bacillus Subtilis	0	0	0	0	0	0	0	0	0	0	0	0	0	0	0	0	0	0	0	0	0	0	0	0	0	0	0
Staphylococcus epidermidis	0	0	0	0	0	0	0	0	0	0	0	0	0	0	0	0	0	0	0	0	0	0	0	0	0	0	0
Bacillus Subtilis	0	0	0	0	0	0	0	0	0	0	0	0	0	0	0	0	0	0	0	0	0	0	0	0	0	0	0
Bacillus Subtilis	0	0	0	0	0	0	0	0	0	0	0	0	0	0	0	0	0	0	0	0	0	0	0	0	0	0	0
Bacillus Subtilis	0	0	0	0	0	0	0	0	0	0	0	0	0	0	0	0	0	0	0	0	0	0	0	0	0	0	0
Staphylococcus epidermidis	0	0	0	0	0	0	0	0	0	0	0	0	0	0	0	0	0	0	0	0	0	0	0	0	0	0	0
Bacillus Subtilis	0	0	0	0	0	0	0	0	0	0	0	0	0	0	0	0	0	0	0	0	0	0	0	0	0	0	0
Staphylococcus epidermidis	0	0	0	0	0	0	0	0	0	0	0	0	0	0	0	0	0	0	0	0	0	0	0	0	0	0	0
Bacillus Subtilis	0	0	0	0	0	0	0	0	0	0	0	0	0	0	0	0	0	0	0	0	0	0	0	0	0	0	0
Staphylococcus epidermidis	0	0	0	0	0	0	0	0	0	0	0	0	0	0	0	0	0	0	0	0	0	0	0	0	0	0	0
Bacillus Subtilis	0	0	0	0	0	0	0	0	0	0	0	0	0	0	0	0	0	0	0	0	0	0	0	0	0	0	0
Bacillus Subtilis	0	0	0	0	0	0	0	0	0	0	0	0	0	0	0	0	0	0	0	0	0	0	0	0	0	0	0
Staphylococcus epidermidis	0	0	0	0	0	0	0	0	0	0	0	0	0	0	0	0	0	0	0	0	0	0	0	0	0	0	0
Streptococcus Gordoni	0	0	0	0	5	0	0	0	0	0	0	0	0	0	0	0	0	0	0	0	0	0	0	0	0	0	0
Bacillus Subtilis	0	0	0	0	0	0	0	0	0	0	0	0	0	0	0	0	0	0	0	0	0	0	0	0	0	0	0
Staphylococcus epidermidis	0	0	0	0	0	0	0	0	0	0	0	0	0	0	0	0	0	0	0	0	0	0	0	0	0	0	0
Bacillus Subtilis	0	0	0	0	0	0	0	0	0	0	0	0	0	0	0	0	0	0	0	0	0	0	0	0	0	0	0
Bacillus Subtilis	0	0	0	0	0	0	0	0	0	0	0	0	0	0	0	0	0	0	0	0	0	0	0	0	0	0	0
Staphylococcus epidermidis	0	0	0	0	0	0	0	0	0	0	0	0	0	0	0	0	0	0	0	0	0	0	0	0	0	0	0
Streptococcus Gordoni	0	0	0	0	5	0	0	0	0	0	0	0	0	0	0	0	0	0	0	0	0	0	0	0	0	0	0
Bacillus Subtilis	0	0	0	0	0	0	0	0	0	0	0	0	0	0	0	0	0	0	0	0	0	0	0	0	0	0	0
Streptococcus Gordoni	0	0	0	0	5	0	0	0	0	0	0	0	0	0	0	0	0	0	0	0	0	0	0	0	0	0	0
Bacillus Subtilis	0	0	0	0	0	0	0	0	0	0	0	0	0	0	0	0	0	0	0	0	0	0	0	0	0	0	0
Bacillus Subtilis	0	0	0	0	0	0	0	0	0	0	0	0	0	0	0	0	0	0	0	0	0	0	0	0	0	0	0
Staphylococcus epidermidis	0	0	0	0	0	0	0	0	0	0	0	0	0	0	0	0	0	0	0	0	0	0	0	0	0	0	0
Streptococcus Gordoni	0	0	0	0	5	0	0	0	0	0	0	0	0	0	0	0	0	0	0	0	0	0	0	0	0	0	0
Staphylococcus epidermidis	0	0	0	0	0	0	0	0	0	0	0	0	0	0	0	0	0	0	0	0	0	0	0	0	0	0	0
Streptococcus Gordoni	0	0	0	0	5	0	0	0	0	0	0	0	0	0	0	0	0	0	0	0	0	0	0	0	0	0	0
Bacillus Subtilis	0	0	0	0	0	0	0	0	0	0	0	0	0	0	0	0	0	0	0	0	0	0	0	0	0	0	0
Staphylococcus epidermidis	0	0	0	0	0	0	0	0	0	0	0	0	0	0	0	0	0	0	0	0	0	0	0	0	0	0	0
Streptococcus Gordoni	0	0	0	0	5	0	0	0	0	0	0	0	0	0	0	0	0	0	0	0	0	0	0	0	0	0	0
Bacillus Subtilis	0	0	0	0	0	0	0	0	0	0	0	0	0	0	0	0	0	0	0	0	0	0	0	0	0	0	0
Bacillus Subtilis	0	0	0	0	0	0	0	0	0	0	0	0	0	0	0	0	0	0	0	0	0	0	0	0	0	0	0
Bacillus Subtilis	0	0	0	0	0	0	0	0	0	0	0	0	0	0	0	0	0	0	0	0	0	0	0	0	0	0	0
Staphylococcus epidermidis	0	0	0	0	0	0	0	0	0	0	0	0	0	0	0	0	0	0	0	0	0	0	0	0	0	0	0
Bacillus Subtilis	0	0	0	0	0	0	0	0	0	0	0	0	0	0	0	0	0	0	0	0	0	0	0	0	0	0	0
Bacillus Subtilis	0	0	0	0	0	0	0	0	0	0	0	0	0	0	0	0	0	0	0	0	0	0	0	0	0	0	0
Staphylococcus epidermidis	0	0	0	0	0	0	0	0	0	0	0	0	0	0	0	0	0	0	0	0	0	0	0	0	0	0	0
Bacillus Subtilis	0	0	0	0	0	0	0	0	0	0	0	0	0	0	0	0	0	0	0	0	0	0	0	0	0	0	0
Staphylococcus epidermidis	0	0	0	0	0	0	0	0	0	0	0	0	0	0	0	0	0	0	0	0	0	0	0	0	0	0	0
Streptococcus Gordoni	0	0	0	0	5	0	0	0	0	0	0	0	0	0	0	0	0	0	0	0	0	0	0	0	0	0	0
Staphylococcus epidermidis	0	0	0	0	0	0	0	0	0	0	0	0	0	0	0	0	0	0	0	0	0	0	0	0	0	0	0
Bacillus Subtilis	0	0	0	0	0	0	0	0	0	0	0	0	0	0	0	0	0	0	0	0	0	0	0	0	0	0	0
Bacillus Subtilis	0	0	0	0	0	0	0	0	0	0	0	0	0	0	0	0	0	0	0	0	0	0	0	0	0	0	0
Streptococcus Gordoni	0	0	0	0	5	0	0	0	0	0	0	0	0	0	0	0	0	0	0	0	0	0	0	0	0	0	0
Staphylococcus epidermidis	0	0	0	0	0	0	0	0	0	0	0	0	0	0	0	0	0	0	0	0	0	0	0	0	0	0	0
Bacillus Subtilis	0	0	0	0	0	0	0	0	0	0	0	0	0	0	0	0	0	0	0	0	0	0	0	0	0	0	0
Staphylococcus epidermidis	0	0	0	0	0	0	0	0	0	0	0	0	0	0	0	0	0	0	0	0	0	0	0	0	0	0	0
Streptococcus Gordoni	0	0	0	0	5	0	0	0	0	0	0	0	0	0	0	0	0	0	0	0	0	0	0	0	0	0	0
Staphylococcus Aerous	5	0	1	5	0	0	0	1	0	0	0	0	0	0	0	0	0	0	0	0	1	1	1	1	1	1	1
Bacillus Subtilis	0	0	0	0	0	0	0	0	0	0	0	0	0	0	0	0	0	0	0	0	0	0	0	0	0	0	0
Bacillus Subtilis	0	0	0	0	0	0	0	0	0	0	0	0	0	0	0	0	0	0	0	0	0	0	0	0	0	0	0
Staphylococcus epidermidis	0	0	0	0	0	0	0	0	0	0	0	0	0	0	0	0	0	0	0	0	0	0	0	0	0	0	0
Bacillus Subtilis	0	0	0	0	0	0	0	0	0	0	0	0	0	0	0	0	0	0	0	0	0	0	0	0	0	0	0
Staphylococcus Aerous	5	0	1	5	0	0	0	1	0	0	0	0	0	0	0	0	0	0	0	0	1	1	1	1	1	1	1
Bacillus Subtilis	0	0	0	0	0	0	0	0	0	0	0	0	0	0	0	0	0	0	0	0	0	0	0	0	0	0	0
Streptococcus Gordoni	0	0	0	0	5	0	0	0	0	0	0	0	0	0	0	0	0	0	0	0	0	0	0	0	0	0	0
Staphylococcus Aerous	5	0	1	5	0	0	0	1	0	0	0	0	0	0	0	0	0	0	0	0	1	1	1	1	1	1	1
Bacillus Subtilis	0	0	0	0	0	0	0	0	0	0	0	0	0	0	0	0	0	0	0	0	0	0	0	0	0	0	0
Bacillus Subtilis	0	0	0	0	0	0	0	0	0	0	0	0	0	0	0	0	0	0	0	0	0	0	0	0	0	0	0
Staphylococcus epidermidis	0	0	0	0	0	0	0	0	0	0	0	0	0	0	0	0	0	0	0	0	0	0	0	0	0	0	0
Bacillus Subtilis	0	0	0	0	0	0	0	0	0	0	0	0	0	0	0	0	0	0	0	0	0	0	0	0	0	0	0
Staphylococcus epidermidis	0	0	0	0	0	0	0	0	0	0	0	0	0	0	0	0	0	0	0	0	0	0	0	0	0	0	0
Streptococcus Gordoni	0	0	0	0	5	0	0	0	0	0	0	0	0	0	0	0	0	0	0	0	0	0	0	0	0	0	0
Staphylococcus Aerous	5	0	1	5	0	0	0	1	0	0	0	0	0	0	0	0	0	0	0	0	1	1	1	1	1	1	1
Bacillus Subtilis	0	0	0	0	0	0	0	0	0	0	0	0	0	0	0	0	0	0	0	0	0	0	0	0	0	0	0
Staphylococcus epidermidis	0	0	0	0	0	0	0	0	0	0	0	0	0	0	0	0	0	0	0	0	0	0	0	0	0	0	0
Pseudomonas Aeruginosa	0	0	0	0	1	0	0	0	1	1	1	1	1	1	1	1	0	0	0	0	0	0	0	0	0	0	0
Eikenella Corrodens	0	0	0	0	0	0	0	0	0	0	0	0	0	0	0	0	0	0	0	0	0	0	0	0	0	0	0
Pseudomonas Aeruginosa	0	0	0	0	1	0	0	0	1	1	1	1	1	1	1	1	0	0	0	0	0	0	0	0	0	0	0
Pseudomonas Aeruginosa	0	0	0	0	1	0	0	0	1	1	1	1	1	1	1	1	0	0	0	0	0	0	0	0	0	0	0
Pseudomonas Aeruginosa	0	0	0	0	1	0	0	0	1	1	1	1	1	1	1	1	0	0	0	0	0	0	0	0	0	0	0
Eikenella Corrodens	0	0	0	0	0	0	0	0	0	0	0	0	0	0	0	0	0	0	0	0	0	0	0	0	0	0	0
Pseudomonas Aeruginosa	0	0	0	0	1	0	0	0	1	1	1	1	1	1	1	1	0	0	0	0	0	0	0	0	0	0	0
Pseudomonas Aeruginosa	0	0	0	0	1	0	0	0	1	1	1	1	1	1	1	1	0	0	0	0	0	0	0	0	0	0	0
Pseudomonas Aeruginosa	0	0	0	0	1	0	0	0	1	1	1	1	1	1	1	1	0	0	0	0	0	0	0	0	0	0	0
Pseudomonas Aeruginosa	0	0	0	0	1	0	0	0	1	1	1	1	1	1	1	1	0	0	0	0	0	0	0	0	0	0	0
Pseudomonas Aeruginosa	0	0	0	0	1	0	0	0	1	1	1	1	1	1	1	1	0	0	0	0	0	0	0	0	0	0	0
Bacillus Subtilis	0	0	0	0	0	0	0	0	0	0	0	0	0	0	0	0	0	0	0	0	0	0	0	0	0	0	0
Pseudomonas Aeruginosa	0	0	0	0	1	0	0	0	1	1	1	1	1	1	1	1	0	0	0	0	0	0	0	0	0	0	0
Pseudomonas Aeruginosa	0	0	0	0	1	0	0	0	1	1	1	1	1	1	1	1	0	0	0	0	0	0	0	0	0	0	0
Pseudomonas Aeruginosa	0	0	0	0	1	0	0	0	1	1	1	1	1	1	1	1	0	0	0	0	0	0	0	0	0	0	0
Pseudomonas Aeruginosa	0	0	0	0	1	0	0	0	1	1	1	1	1	1	1	1	0	0	0	0	0	0	0	0	0	0	0
Eikenella Corrodens	0	0	0	0	0	0	0	0	0	0	0	0	0	0	0	0	0	0	0	0	0	0	0	0	0	0	0
Eikenella Corrodens	0	0	0	0	0	0	0	0	0	0	0	0	0	0	0	0	0	0	0	0	0	0	0	0	0	0	0
Pseudomonas Aeruginosa	0	0	0	0	1	0	0	0	1	1	1	1	1	1	1	1	0	0	0	0	0	0	0	0	0	0	0
Pseudomonas Aeruginosa	0	0	0	0	1	0	0	0	1	1	1	1	1	1	1	1	0	0	0	0	0	0	0	0	0	0	0
Pseudomonas Aeruginosa	0	0	0	0	1	0	0	0	1	1	1	1	1	1	1	1	0	0	0	0	0	0	0	0	0	0	0
Pseudomonas Aeruginosa	0	0	0	0	1	0	0	0	1	1	1	1	1	1	1	1	0	0	0	0	0	0	0	0	0	0	0
Pseudomonas Aeruginosa	0	0	0	0	1	0	0	0	1	1	1	1	1	1	1	1	0	0	0	0	0	0	0	0	0	0	0
Eikenella Corrodens	0	0	0	0	0	0	0	0	0	0	0	0	0	0	0	0	0	0	0	0	0	0	0	0	0	0	0
Pseudomonas Aeruginosa	0	0	0	0	1	0	0	0	1	1	1	1	1	1	1	1	0	0	0	0	0	0	0	0	0	0	0
Eikenella Corrodens	0	0	0	0	0	0	0	0	0	0	0	0	0	0	0	0	0	0	0	0	0	0	0	0	0	0	0
Pseudomonas Aeruginosa	0	0	0	0	1	0	0	0	1	1	1	1	1	1	1	1	0	0	0	0	0	0	0	0	0	0	0
Pseudomonas Aeruginosa	0	0	0	0	1	0	0	0	1	1	1	1	1	1	1	1	0	0	0	0	0	0	0	0	0	0	0
Eikenella Corrodens	0	0	0	0	0	0	0	0	0	0	0	0	0	0	0	0	0	0	0	0	0	0	0	0	0	0	0
Pseudomonas Aeruginosa	0	0	0	0	1	0	0	0	1	1	1	1	1	1	1	1	0	0	0	0	0	0	0	0	0	0	0
Pseudomonas Aeruginosa	0	0	0	0	1	0	0	0	1	1	1	1	1	1	1	1	0	0	0	0	0	0	0	0	0	0	0
Pseudomonas Aeruginosa	0	0	0	0	1	0	0	0	1	1	1	1	1	1	1	1	0	0	0	0	0	0	0	0	0	0	0
Pseudomonas Aeruginosa	0	0	0	0	1	0	0	0	1	1	1	1	1	1	1	1	0	0	0	0	0	0	0	0	0	0	0
Pseudomonas Aeruginosa	0	0	0	0	1	0	0	0	1	1	1	1	1	1	1	1	0	0	0	0	0	0	0	0	0	0	0
Eikenella Corrodens	0	0	0	0	0	0	0	0	0	0	0	0	0	0	0	0	0	0	0	0	0	0	0	0	0	0	0
Pseudomonas Aeruginosa	0	0	0	0	1	0	0	0	1	1	1	1	1	1	1	1	0	0	0	0	0	0	0	0	0	0	0
Pseudomonas Aeruginosa	0	0	0	0	1	0	0	0	1	1	1	1	1	1	1	1	0	0	0	0	0	0	0	0	0	0	0
Pseudomonas Aeruginosa	0	0	0	0	1	0	0	0	1	1	1	1	1	1	1	1	0	0	0	0	0	0	0	0	0	0	0
Eikenella Corrodens	0	0	0	0	0	0	0	0	0	0	0	0	0	0	0	0	0	0	0	0	0	0	0	0	0	0	0
Pseudomonas Aeruginosa	0	0	0	0	1	0	0	0	1	1	1	1	1	1	1	1	0	0	0	0	0	0	0	0	0	0	0
Eikenella Corrodens	0	0	0	0	0	0	0	0	0	0	0	0	0	0	0	0	0	0	0	0	0	0	0	0	0	0	0
Pseudomonas Aeruginosa	0	0	0	0	1	0	0	0	1	1	1	1	1	1	1	1	0	0	0	0	0	0	0	0	0	0	0
Pseudomonas Aeruginosa	0	0	0	0	1	0	0	0	1	1	1	1	1	1	1	1	0	0	0	0	0	0	0	0	0	0	0
Eikenella Corrodens	0	0	0	0	0	0	0	0	0	0	0	0	0	0	0	0	0	0	0	0	0	0	0	0	0	0	0
Pseudomonas Aeruginosa	0	0	0	0	1	0	0	0	1	1	1	1	1	1	1	1	0	0	0	0	0	0	0	0	0	0	0
Pseudomonas Aeruginosa	0	0	0	0	1	0	0	0	1	1	1	1	1	1	1	1	0	0	0	0	0	0	0	0	0	0	0
Pseudomonas Aeruginosa	0	0	0	0	1	0	0	0	1	1	1	1	1	1	1	1	0	0	0	0	0	0	0	0	0	0	0
Pseudomonas Aeruginosa	0	0	0	0	1	0	0	0	1	1	1	1	1	1	1	1	0	0	0	0	0	0	0	0	0	0	0
Eikenella Corrodens	0	0	0	0	0	0	0	0	0	0	0	0	0	0	0	0	0	0	0	0	0	0	0	0	0	0	0
Eikenella Corrodens	0	0	0	0	0	0	0	0	0	0	0	0	0	0	0	0	0	0	0	0	0	0	0	0	0	0	0
Pseudomonas Aeruginosa	0	0	0	0	1	0	0	0	1	1	1	1	1	1	1	1	0	0	0	0	0	0	0	0	0	0	0
Eikenella Corrodens	0	0	0	0	0	0	0	0	0	0	0	0	0	0	0	0	0	0	0	0	0	0	0	0	0	0	0
Eikenella Corrodens	0	0	0	0	0	0	0	0	0	0	0	0	0	0	0	0	0	0	0	0	0	0	0	0	0	0	0
Pseudomonas Aeruginosa	0	0	0	0	1	0	0	0	1	1	1	1	1	1	1	1	0	0	0	0	0	0	0	0	0	0	0
Pseudomonas Aeruginosa	0	0	0	0	1	0	0	0	1	1	1	1	1	1	1	1	0	0	0	0	0	0	0	0	0	0	0
Pseudomonas Aeruginosa	0	0	0	0	1	0	0	0	1	1	1	1	1	1	1	1	0	0	0	0	0	0	0	0	0	0	0
Bacillus Subtilis	0	0	0	0	0	0	0	0	0	0	0	0	0	0	0	0	0	0	0	0	0	0	0	0	0	0	0
Pseudomonas Aeruginosa	0	0	0	0	1	0	0	0	1	1	1	1	1	1	1	1	0	0	0	0	0	0	0	0	0	0	0
Pseudomonas Aeruginosa	0	0	0	0	1	0	0	0	1	1	1	1	1	1	1	1	0	0	0	0	0	0	0	0	0	0	0
Eikenella Corrodens	0	0	0	0	0	0	0	0	0	0	0	0	0	0	0	0	0	0	0	0	0	0	0	0	0	0	0
Pseudomonas Aeruginosa	0	0	0	0	1	0	0	0	1	1	1	1	1	1	1	1	0	0	0	0	0	0	0	0	0	0	0
Eikenella Corrodens	0	0	0	0	0	0	0	0	0	0	0	0	0	0	0	0	0	0	0	0	0	0	0	0	0	0	0
Pseudomonas Aeruginosa	0	0	0	0	1	0	0	0	1	1	1	1	1	1	1	1	0	0	0	0	0	0	0	0	0	0	0
Bacillus Cereus	5	5	5	5	0	0	0	0	0	0	0	0	0	0	0	0	0	0	0	0	0	0	0	0	0	0	0
Bacillus Subtilis	0	0	0	0	0	0	0	0	0	0	0	0	0	0	0	0	0	0	0	0	0	0	0	0	0	0	0
Bacillus Cereus	5	5	5	5	0	0	0	0	0	0	0	0	0	0	0	0	0	0	0	0	0	0	0	0	0	0	0
Bacillus Cereus	5	5	5	5	0	0	0	0	0	0	0	0	0	0	0	0	0	0	0	0	0	0	0	0	0	0	0
Bacillus Cereus	5	5	5	5	0	0	0	0	0	0	0	0	0	0	0	0	0	0	0	0	0	0	0	0	0	0	0
Bacillus Cereus	5	5	5	5	0	0	0	0	0	0	0	0	0	0	0	0	0	0	0	0	0	0	0	0	0	0	0
Bacillus Cereus	5	5	5	5	0	0	0	0	0	0	0	0	0	0	0	0	0	0	0	0	0	0	0	0	0	0	0
Bacillus Subtilis	0	0	0	0	0	0	0	0	0	0	0	0	0	0	0	0	0	0	0	0	0	0	0	0	0	0	0
Bacillus Cereus	5	5	5	5	0	0	0	0	0	0	0	0	0	0	0	0	0	0	0	0	0	0	0	0	0	0	0
Bacillus Cereus	5	5	5	5	0	0	0	0	0	0	0	0	0	0	0	0	0	0	0	0	0	0	0	0	0	0	0
Bacillus Cereus	5	5	5	5	0	0	0	0	0	0	0	0	0	0	0	0	0	0	0	0	0	0	0	0	0	0	0
Bacillus Cereus	5	5	5	5	0	0	0	0	0	0	0	0	0	0	0	0	0	0	0	0	0	0	0	0	0	0	0
Bacillus Thuringiensis	0	0	0	0	0	0	0	0	0	0	0	0	0	0	0	0	0	0	0	0	0	0	0	0	0	0	0
Bacillus Cereus	5	5	5	5	0	0	0	0	0	0	0	0	0	0	0	0	0	0	0	0	0	0	0	0	0	0	0
Bacillus Cereus	5	5	5	5	0	0	0	0	0	0	0	0	0	0	0	0	0	0	0	0	0	0	0	0	0	0	0
Bacillus Subtilis	0	0	0	0	0	0	0	0	0	0	0	0	0	0	0	0	0	0	0	0	0	0	0	0	0	0	0
Bacillus Thuringiensis	0	0	0	0	0	0	0	0	0	0	0	0	0	0	0	0	0	0	0	0	0	0	0	0	0	0	0
Bacillus Cereus	5	5	5	5	0	0	0	0	0	0	0	0	0	0	0	0	0	0	0	0	0	0	0	0	0	0	0
Bacillus Cereus	5	5	5	5	0	0	0	0	0	0	0	0	0	0	0	0	0	0	0	0	0	0	0	0	0	0	0
Bacillus Cereus	5	5	5	5	0	0	0	0	0	0	0	0	0	0	0	0	0	0	0	0	0	0	0	0	0	0	0
Bacillus Cereus	5	5	5	5	0	0	0	0	0	0	0	0	0	0	0	0	0	0	0	0	0	0	0	0	0	0	0
Bacillus Cereus	5	5	5	5	0	0	0	0	0	0	0	0	0	0	0	0	0	0	0	0	0	0	0	0	0	0	0
Bacillus Cereus	5	5	5	5	0	0	0	0	0	0	0	0	0	0	0	0	0	0	0	0	0	0	0	0	0	0	0
Bacillus Cereus	5	5	5	5	0	0	0	0	0	0	0	0	0	0	0	0	0	0	0	0	0	0	0	0	0	0	0
Bacillus Cereus	5	5	5	5	0	0	0	0	0	0	0	0	0	0	0	0	0	0	0	0	0	0	0	0	0	0	0
Bacillus Subtilis	0	0	0	0	0	0	0	0	0	0	0	0	0	0	0	0	0	0	0	0	0	0	0	0	0	0	0
Bacillus Thuringiensis	0	0	0	0	0	0	0	0	0	0	0	0	0	0	0	0	0	0	0	0	0	0	0	0	0	0	0
Bacillus Cereus	5	5	5	5	0	0	0	0	0	0	0	0	0	0	0	0	0	0	0	0	0	0	0	0	0	0	0
Bacillus Thuringiensis	0	0	0	0	0	0	0	0	0	0	0	0	0	0	0	0	0	0	0	0	0	0	0	0	0	0	0
Bacillus Cereus	5	5	5	5	0	0	0	0	0	0	0	0	0	0	0	0	0	0	0	0	0	0	0	0	0	0	0
Bacillus Thuringiensis	0	0	0	0	0	0	0	0	0	0	0	0	0	0	0	0	0	0	0	0	0	0	0	0	0	0	0
Bacillus Subtilis	0	0	0	0	0	0	0	0	0	0	0	0	0	0	0	0	0	0	0	0	0	0	0	0	0	0	0
Bacillus Thuringiensis	0	0	0	0	0	0	0	0	0	0	0	0	0	0	0	0	0	0	0	0	0	0	0	0	0	0	0
Bacillus Cereus	5	5	5	5	0	0	0	0	0	0	0	0	0	0	0	0	0	0	0	0	0	0	0	0	0	0	0
Bacillus Cereus	5	5	5	5	0	0	0	0	0	0	0	0	0	0	0	0	0	0	0	0	0	0	0	0	0	0	0
Bacillus Cereus	5	5	5	5	0	0	0	0	0	0	0	0	0	0	0	0	0	0	0	0	0	0	0	0	0	0	0
Bacillus Subtilis	0	0	0	0	0	0	0	0	0	0	0	0	0	0	0	0	0	0	0	0	0	0	0	0	0	0	0
Bacillus Cereus	5	5	5	5	0	0	0	0	0	0	0	0	0	0	0	0	0	0	0	0	0	0	0	0	0	0	0
Bacillus Subtilis	0	0	0	0	0	0	0	0	0	0	0	0	0	0	0	0	0	0	0	0	0	0	0	0	0	0	0
Bacillus Thuringiensis	0	0	0	0	0	0	0	0	0	0	0	0	0	0	0	0	0	0	0	0	0	0	0	0	0	0	0
Bacillus Subtilis	0	0	0	0	0	0	0	0	0	0	0	0	0	0	0	0	0	0	0	0	0	0	0	0	0	0	0
Bacillus Cereus	5	5	5	5	0	0	0	0	0	0	0	0	0	0	0	0	0	0	0	0	0	0	0	0	0	0	0
Bacillus Cereus	5	5	5	5	0	0	0	0	0	0	0	0	0	0	0	0	0	0	0	0	0	0	0	0	0	0	0
Bacillus Thuringiensis	0	0	0	0	0	0	0	0	0	0	0	0	0	0	0	0	0	0	0	0	0	0	0	0	0	0	0
Bacillus Cereus	5	5	5	5	0	0	0	0	0	0	0	0	0	0	0	0	0	0	0	0	0	0	0	0	0	0	0
Bacillus Cereus	5	5	5	5	0	0	0	0	0	0	0	0	0	0	0	0	0	0	0	0	0	0	0	0	0	0	0
Bacillus Cereus	5	5	5	5	0	0	0	0	0	0	0	0	0	0	0	0	0	0	0	0	0	0	0	0	0	0	0
Bacillus Cereus	5	5	5	5	0	0	0	0	0	0	0	0	0	0	0	0	0	0	0	0	0	0	0	0	0	0	0
Bacillus Thuringiensis	0	0	0	0	0	0	0	0	0	0	0	0	0	0	0	0	0	0	0	0	0	0	0	0	0	0	0
Bacillus Subtilis	0	0	0	0	0	0	0	0	0	0	0	0	0	0	0	0	0	0	0	0	0	0	0	0	0	0	0
Bacillus Thuringiensis	0	0	0	0	0	0	0	0	0	0	0	0	0	0	0	0	0	0	0	0	0	0	0	0	0	0	0
Bacillus Cereus	5	5	5	5	0	0	0	0	0	0	0	0	0	0	0	0	0	0	0	0	0	0	0	0	0	0	0
Bacillus Subtilis	0	0	0	0	0	0	0	0	0	0	0	0	0	0	0	0	0	0	0	0	0	0	0	0	0	0	0
Bacillus Thuringiensis	0	0	0	0	0	0	0	0	0	0	0	0	0	0	0	0	0	0	0	0	0	0	0	0	0	0	0
Bacillus Cereus	5	5	5	5	0	0	0	0	0	0	0	0	0	0	0	0	0	0	0	0	0	0	0	0	0	0	0
Bacillus Cereus	5	5	5	5	0	0	0	0	0	0	0	0	0	0	0	0	0	0	0	0	0	0	0	0	0	0	0
Bacillus Thuringiensis	0	0	0	0	0	0	0	0	0	0	0	0	0	0	0	0	0	0	0	0	0	0	0	0	0	0	0
Bacillus Subtilis	0	0	0	0	0	0	0	0	0	0	0	0	0	0	0	0	0	0	0	0	0	0	0	0	0	0	0
Bacillus Cereus	5	5	5	5	0	0	0	0	0	0	0	0	0	0	0	0	0	0	0	0	0	0	0	0	0	0	0
Bacillus Cereus	5	5	5	5	0	0	0	0	0	0	0	0	0	0	0	0	0	0	0	0	0	0	0	0	0	0	0
Bacillus Thuringiensis	0	0	0	0	0	0	0	0	0	0	0	0	0	0	0	0	0	0	0	0	0	0	0	0	0	0	0
Bacillus Cereus	5	5	5	5	0	0	0	0	0	0	0	0	0	0	0	0	0	0	0	0	0	0	0	0	0	0	0
Bacillus Cereus	5	5	5	5	0	0	0	0	0	0	0	0	0	0	0	0	0	0	0	0	0	0	0	0	0	0	0
Bacillus Thuringiensis	0	0	0	0	0	0	0	0	0	0	0	0	0	0	0	0	0	0	0	0	0	0	0	0	0	0	0
Bacillus Cereus	5	5	5	5	0	0	0	0	0	0	0	0	0	0	0	0	0	0	0	0	0	0	0	0	0	0	0
Bacillus Cereus	5	5	5	5	0	0	0	0	0	0	0	0	0	0	0	0	0	0	0	0	0	0	0	0	0	0	0
Bacillus Thuringiensis	0	0	0	0	0	0	0	0	0	0	0	0	0	0	0	0	0	0	0	0	0	0	0	0	0	0	0
Bacillus Cereus	5	5	5	5	0	0	0	0	0	0	0	0	0	0	0	0	0	0	0	0	0	0	0	0	0	0	0
Bacillus Cereus	5	5	5	5	0	0	0	0	0	0	0	0	0	0	0	0	0	0	0	0	0	0	0	0	0	0	0
Bacillus Cereus	5	5	5	5	0	0	0	0	0	0	0	0	0	0	0	0	0	0	0	0	0	0	0	0	0	0	0
Bacillus Thuringiensis	0	0	0	0	0	0	0	0	0	0	0	0	0	0	0	0	0	0	0	0	0	0	0	0	0	0	0
Bacillus Cereus	5	5	5	5	0	0	0	0	0	0	0	0	0	0	0	0	0	0	0	0	0	0	0	0	0	0	0
Bacillus Cereus	5	5	5	5	0	0	0	0	0	0	0	0	0	0	0	0	0	0	0	0	0	0	0	0	0	0	0
Bacillus Cereus	5	5	5	5	0	0	0	0	0	0	0	0	0	0	0	0	0	0	0	0	0	0	0	0	0	0	0
Bacillus Cereus	5	5	5	5	0	0	0	0	0	0	0	0	0	0	0	0	0	0	0	0	0	0	0	0	0	0	0
Bacillus Cereus	5	5	5	5	0	0	0	0	0	0	0	0	0	0	0	0	0	0	0	0	0	0	0	0	0	0	0
Bacillus Subtilis	0	0	0	0	0	0	0	0	0	0	0	0	0	0	0	0	0	0	0	0	0	0	0	0	0	0	0
Bacillus Cereus	5	5	5	5	0	0	0	0	0	0	0	0	0	0	0	0	0	0	0	0	0	0	0	0	0	0	0
Bacillus Thuringiensis	0	0	0	0	0	0	0	0	0	0	0	0	0	0	0	0	0	0	0	0	0	0	0	0	0	0	0
Bacillus Thuringiensis	0	0	0	0	0	0	0	0	0	0	0	0	0	0	0	0	0	0	0	0	0	0	0	0	0	0	0
Bacillus Cereus	5	5	5	5	0	0	0	0	0	0	0	0	0	0	0	0	0	0	0	0	0	0	0	0	0	0	0
Bacillus Cereus	5	5	5	5	0	0	0	0	0	0	0	0	0	0	0	0	0	0	0	0	0	0	0	0	0	0	0
Bacillus Thuringiensis	0	0	0	0	0	0	0	0	0	0	0	0	0	0	0	0	0	0	0	0	0	0	0	0	0	0	0
Bacillus Cereus	5	5	5	5	0	0	0	0	0	0	0	0	0	0	0	0	0	0	0	0	0	0	0	0	0	0	0
Bacillus Cereus	5	5	5	5	0	0	0	0	0	0	0	0	0	0	0	0	0	0	0	0	0	0	0	0	0	0	0
Bacillus Subtilis	0	0	0	0	0	0	0	0	0	0	0	0	0	0	0	0	0	0	0	0	0	0	0	0	0	0	0
Bacillus Cereus	5	5	5	5	0	0	0	0	0	0	0	0	0	0	0	0	0	0	0	0	0	0	0	0	0	0	0
Bacillus Cereus	5	5	5	5	0	0	0	0	0	0	0	0	0	0	0	0	0	0	0	0	0	0	0	0	0	0	0
Bacillus Cereus	5	5	5	5	0	0	0	0	0	0	0	0	0	0	0	0	0	0	0	0	0	0	0	0	0	0	0
Bacillus Thuringiensis	0	0	0	0	0	0	0	0	0	0	0	0	0	0	0	0	0	0	0	0	0	0	0	0	0	0	0
Bacillus Cereus	5	5	5	5	0	0	0	0	0	0	0	0	0	0	0	0	0	0	0	0	0	0	0	0	0	0	0
Bacillus Cereus	5	5	5	5	0	0	0	0	0	0	0	0	0	0	0	0	0	0	0	0	0	0	0	0	0	0	0
Bacillus Cereus	5	5	5	5	0	0	0	0	0	0	0	0	0	0	0	0	0	0	0	0	0	0	0	0	0	0	0
Bacillus Cereus	5	5	5	5	0	0	0	0	0	0	0	0	0	0	0	0	0	0	0	0	0	0	0	0	0	0	0
Bacillus Cereus	5	5	5	5	0	0	0	0	0	0	0	0	0	0	0	0	0	0	0	0	0	0	0	0	0	0	0
Bacillus Cereus	5	5	5	5	0	0	0	0	0	0	0	0	0	0	0	0	0	0	0	0	0	0	0	0	0	0	0
Bacillus Cereus	5	5	5	5	0	0	0	0	0	0	0	0	0	0	0	0	0	0	0	0	0	0	0	0	0	0	0
Bacillus Subtilis	0	0	0	0	0	0	0	0	0	0	0	0	0	0	0	0	0	0	0	0	0	0	0	0	0	0	0
Bacillus Subtilis	0	0	0	0	0	0	0	0	0	0	0	0	0	0	0	0	0	0	0	0	0	0	0	0	0	0	0
Bacillus Cereus	5	5	5	5	0	0	0	0	0	0	0	0	0	0	0	0	0	0	0	0	0	0	0	0	0	0	0
Bacillus Thuringiensis	0	0	0	0	0	0	0	0	0	0	0	0	0	0	0	0	0	0	0	0	0	0	0	0	0	0	0
Bacillus Cereus	5	5	5	5	0	0	0	0	0	0	0	0	0	0	0	0	0	0	0	0	0	0	0	0	0	0	0
Bacillus Cereus	5	5	5	5	0	0	0	0	0	0	0	0	0	0	0	0	0	0	0	0	0	0	0	0	0	0	0
